# Supplementary material for: Design of α/β-Hybrid Peptide Ligands of α4β1 Integrin Equipped with a Linkable Side Chain for Chemoselective Biofunctionalization of Microstructured Materials
Source: Biomedicines. 2021 Nov 21;9(11):1737. doi: 10.3390/biomedicines9111737 (PMC8615975; doi:10.3390/biomedicines9111737)
Supplement: Supplementary file 1 [file biomedicines-09-01737-s001.zip]

Archive with 1 entries (1 files):
- biomedicines-1440834-supplementary.pdf
